# Supplementary material for: Improvement of Mechanical Properties and Solvent Resistance of Polyurethane Coating by Chemical Grafting of Graphene Oxide
Source: Polymers (Basel). 2023 Feb 10;15(4):882. doi: 10.3390/polym15040882 (PMC9963133; doi:10.3390/polym15040882)
Supplement: Supplementary file 1 [file polymers-15-00882-s001.zip]

Archive with 1 entries (1 files):
- polymers-2151874-supplementary.pdf
